# Supplementary material for: Is the Validity of Logistic Regression Models Developed with a National Hospital Database Inferior to Models Developed from Clinical Databases to Analyze Surgical Lung Cancers?
Source: Cancers (Basel). 2024 Feb 9;16(4):734. doi: 10.3390/cancers16040734 (PMC10886576; doi:10.3390/cancers16040734)
Supplement: Supplementary file 1 [file cancers-16-00734-s001.zip]

Archive with 1 entries (1 files):
- cancers-2665510-supplementary.pdf
